# Supplementary material for: Dynamic Changes in the Nutrient Digestibility, Rumen Fermentation, Serum Parameters of Perinatal Ewes and Their Relationship with Rumen Microbiota
Source: Animals (Basel). 2024 Aug 14;14(16):2344. doi: 10.3390/ani14162344 (PMC11350810; doi:10.3390/ani14162344)
Supplement: Supplementary file 1 [file animals-14-02344-s001.zip]

Archive with 1 entries (1 files):
- animals-3153169-supplementary.pdf
